# Supplementary material for: Serum Vitamin D Metabolites by HPLC-MS/MS Combined with Differential Ion Mobility Spectrometry: Aspects of Sample Preparation without Derivatization
Source: Int J Mol Sci. 2023 Apr 30;24(9):8111. doi: 10.3390/ijms24098111 (PMC10179168; doi:10.3390/ijms24098111)
Supplement: Supplementary file 1 [file ijms-24-08111-s001.zip]

Archive with 1 entries (1 files):
- ijms-2367399-supplementary.pdf
